# Supplementary material for: Evolutionary consequences of genomic deletions and insertions in the woolly mammoth genome
Source: iScience. 2022 Aug 1;25(8):104826. doi: 10.1016/j.isci.2022.104826 (PMC9382235; doi:10.1016/j.isci.2022.104826)
Supplement: Table S1. Genome statistics depicting general statistics such as coverage, endogenous content and average fragment length of all genomes used in this study, related to STAR methods [file mmc2.xlsx]

## Sheet: Sheet1
Sample name	Species	Coverage	Sample age	mtDNA haplotype	Coverage > 50bp reads	Endogenous DNA content (%)	Average fragment length	Duplicates (%)	Total sequence reads	Reference	Accession nr.	Database
D	E.maximuus	35.8914	x	x	x	x	x	x	x	Palkopoulou et al. 2018	SAMEA104469179	ENA
Y	E.maximuus	33.312	x	x	x	x	x	x	x	Palkopoulou et al. 2018	SAMN03497647	ENA
E	E.maximuus	29.4507	x	x	x	x	x	x	x	Palkopoulou et al. 2018	SAMEA104469180	ENA
M	E.maximuus	29.0751	x	x	x	x	x	x	x	Palkopoulou et al. 2018	SAMN03497638	ENA
L	E.maximuus	25.9806	x	x	x	x	x	x	x	Palkopoulou et al. 2018	SAMN03497646	ENA
Z	E.maximuus	17.5765	x	x	x	x	x	x	x	Palkopoulou et al. 2018	SAMN04247652	ENA
hidari	L.africana	37.4522	x	x	x	x	x	x	x	Tollis et al. 2021	SAMN15049832	ENA
christie	L.africana	36.1466	x	x	x	x	x	x	x	Tollis et al. 2021	SAMN16401426	ENA
2985B	L.africana	35.7633	x	x	x	x	x	x	x	Campbell-Staton et al. 2021	SRR15902574	SRA
2984B	L.africana	34.9335	x	x	x	x	x	x	x	Campbell-Staton et al. 2021	SRR15902566	SRA
T2B	L.africana	33.0111	x	x	x	x	x	x	x	Campbell-Staton et al. 2021	SRR15902561	SRA
2981B	L.africana	32.9586	x	x	x	x	x	x	x	Campbell-Staton et al. 2021	SRR15902560	SRA
G20A	L.africana	32.7654	x	x	x	x	x	x	x	Campbell-Staton et al. 2021	SRR15902572	SRA
G19A	L.africana	32.6028	x	x	x	x	x	x	x	Campbell-Staton et al. 2021	SRR15902563	SRA
G21A	L.africana	32.4142	x	x	x	x	x	x	x	Campbell-Staton et al. 2021	SRR15902571	SRA
G22A	L.africana	32.0327	x	x	x	x	x	x	x	Campbell-Staton et al. 2021	SRR15902562	SRA
G17A	L.africana	32.0159	x	x	x	x	x	x	x	Campbell-Staton et al. 2021	SRR15902564	SRA
2982B	L.africana	31.7532	x	x	x	x	x	x	x	Campbell-Staton et al. 2021	SRR15902559	SRA
0045B	L.africana	30.6227	x	x	x	x	x	x	x	Campbell-Staton et al. 2021	SRR15902576	SRA
C	L.africana	29.9989	x	x	x	x	x	x	x	Palkopoulou et al. 2018	SAMEA104469178	ENA
G18A	L.africana	29.6401	x	x	x	x	x	x	x	Campbell-Staton et al. 2021	SRR15902573	SRA
2983B	L.africana	27.9973	x	x	x	x	x	x	x	Campbell-Staton et al. 2021	SRR15902575	SRA
B	L.africana	25.8078	x	x	x	x	x	x	x	Palkopoulou et al. 2018	SAMEA104469177	ENA
2986A	L.africana	14.7651	x	x	x	x	x	x	x	Campbell-Staton et al. 2021	SRR15902565	SRA
G16	L.africana	13.4141	x	x	x	x	x	x	x	Campbell-Staton et al. 2021	SRR15902569	SRA
G13	L.africana	13.2253	x	x	x	x	x	x	x	Campbell-Staton et al. 2021	SRR15902568	SRA
G15	L.africana	13.1	x	x	x	x	x	x	x	Campbell-Staton et al. 2021	SRR15902570	SRA
G14	L.africana	12.0781	x	x	x	x	x	x	x	Campbell-Staton et al. 2021	SRR15902567	SRA
F	L.cylotis	29.8907	x	x	x	x	x	x	x	Palkopoulou et al. 2018	SAMEA104469181	ENA
A	L.cylotis	24.9047	x	x	x	x	x	x	x	Palkopoulou et al. 2018	SAMEA104469176	ENA
Yuka	M.primigenius	22.4051	39100	clade 1	22.2272	55.3819	95.6091	22.5997	1554802294	Yamagata et al. 2019	SAMD00049600	ENA
Wrangel	M.primigenius	14.2879	4300	clade 1	11.3829	75.8355	70.0073	4.89521	837741150	Palkopoulou et al. 2015	SAMEA3340289	ENA
L163	M.primigenius	13.9281	31900	clade 1	11.9296	87.0158	77.1765	16.1579	894145546	This study	ERS11966671	ENA
M6	M.primigenius	13.7733	24000	clade 1	11.6733	77.3689	72.5753	8.72323	918917027	This study	ERS11966670	ENA
Oimyakon	M.primigenius	11.2063	44200	clade 2	7.34679	44.9361	55.2924	29.98	1401019384	Palkopoulou et al. 2015	SAMEA3340290	ENA
