# Supplementary material for: Evolutionary consequences of genomic deletions and insertions in the woolly mammoth genome
Source: iScience. 2022 Aug 1;25(8):104826. doi: 10.1016/j.isci.2022.104826 (PMC9382235; doi:10.1016/j.isci.2022.104826)
Supplement: Table S2. Genomic coordinates of the identified large deletions fixed in all woolly mammoth genomes and absent in all other elephant genomes, related to figure 1 [file mmc3.xlsx]

## Sheet: Sheet1
Chromosome	Start	End
chr1	4169938	4172732
chr1	4778029	4779290
chr1	5028493	5030224
chr1	5770027	5771655
chr1	5985843	5986671
chr1	6302705	6305485
chr1	12331844	12334348
chr1	16906179	16906731
chr1	17405166	17413607
chr1	22647802	22648536
chr1	26750849	26752142
chr1	27725314	27725933
chr1	30894593	30895175
chr1	43540533	43541156
chr1	50045827	50046856
chr1	50464957	50465621
chr1	53486120	53487152
chr1	57682313	57684092
chr1	57686970	57690094
chr1	62941187	62943739
chr1	68569555	68571252
chr1	73076336	73091514
chr1	87647781	87658241
chr1	92654784	92658647
chr1	94283931	94285501
chr1	101053837	101056522
chr1	103380075	103382457
chr1	105173867	105181430
chr1	108664101	108669516
chr1	113246936	113250445
chr1	113706414	113711048
chr1	114947988	114948701
chr1	115213069	115213579
chr1	115405499	115406283
chr1	117261706	117263048
chr1	121069346	121070099
chr1	124234151	124234899
chr1	128155714	128157827
chr1	130943114	130943986
chr1	139752455	139754434
chr1	150530818	150533093
chr1	150802088	150804226
chr1	155233345	155234684
chr1	155299032	155301129
chr1	157123581	157124695
chr1	159704343	159705819
chr1	160926900	160971539
chr1	168161079	168163306
chr1	169193635	169194599
chr1	169751324	169751909
chr1	172311129	172312524
chr1	172338285	172338806
chr1	173353625	173357147
chr1	177544890	177545485
chr1	178993131	178997527
chr1	182187980	182189277
chr1	183782616	183783137
chr1	189117304	189118023
chr1	189931992	189933869
chr1	191201730	191202689
chr1	193418761	193419731
chr1	194322908	194324197
chr1	196331395	196332642
chr1	198615304	198627917
chr1	201720557	201725412
chr1	204738217	204743280
chr1	205705878	205706885
chr1	210398589	210399470
chr2	13066547	13072289
chr2	14635648	14638675
chr2	17309173	17309874
chr2	18497731	18499326
chr2	22484821	22486099
chr2	22948832	22949804
chr2	28629675	28636237
chr2	28637305	28642056
chr2	28644383	28645676
chr2	28647449	28649368
chr2	28650636	28665571
chr2	29654603	29659897
chr2	32014794	32015556
chr2	33517254	33518284
chr2	37890677	37895063
chr2	39072097	39072918
chr2	47203717	47205299
chr2	47354149	47362397
chr2	52557769	52561686
chr2	52743327	52746307
chr2	54769430	54771053
chr2	56712704	56713562
chr2	62891952	62892947
chr2	63498576	63501852
chr2	67653235	67654580
chr2	69106558	69107375
chr2	73568675	73569311
chr2	74255171	74256174
chr2	78531417	78534247
chr2	79039898	79040441
chr2	79137228	79140081
chr2	84997610	84999730
chr2	98238242	98241326
chr2	104613924	104645071
chr2	122395198	122396078
chr2	122690436	122692285
chr2	123739837	123741098
chr2	124053380	124057236
chr2	125291549	125293730
chr2	127711014	127712267
chr2	133146046	133147095
chr2	133486324	133486835
chr2	135864219	135867116
chr2	146751302	146753842
chr2	150035128	150039340
chr2	162204432	162204995
chr2	164294516	164295133
chr2	166520402	166521073
chr2	174204428	174204952
chr2	177072489	177073154
chr2	189334531	189336395
chr2	191958485	192053866
chr2	204576590	204578709
chr2	205856878	205858966
chr2	207431203	207435163
chr2	207529122	207530137
chr2	212635695	212636535
chr2	217261127	217263085
chr2	217434343	217434956
chr2	217453716	217455871
chr2	217457604	217460144
chr2	217466085	217469324
chr2	217535821	217548871
chr2	224154714	224155410
chr2	224272098	224272704
chr2	224474954	224475815
chr2	224485366	224488281
chr2	224491858	224494039
chr2	224496353	224497571
chr2	224502333	224503381
chr2	224507849	224508438
chr2	224509774	224510423
chr2	224514953	224515986
chr2	224518798	224519320
chr2	224521583	224523306
chr2	224530078	224531419
chr2	224534167	224543251
chr2	224546605	224548159
chr2	224575431	224579041
chr2	224580151	224581869
chr2	224593614	224594138
chr2	224595493	224597362
chr2	224603863	224605392
chr2	224606977	224608495
chr2	224610115	224614119
chr2	224615158	224616096
chr2	224619324	224621065
chr2	224623618	224625684
chr2	224628617	224630563
chr2	224640182	224641423
chr2	224653505	224654605
chr2	224667765	224671258
chr2	224676654	224678074
chr2	224682346	224683281
chr2	224688547	224689207
chr2	224693509	224698038
chr2	224708068	224709998
chr2	224759935	224762172
chr2	225320493	225321968
chr2	225337539	225338358
chr2	225341699	225344570
chr2	225349601	225352817
chr2	225354123	225354900
chr3	1543087	1544027
chr3	1610283	1611095
chr3	1709211	1710561
chr3	2251818	2252365
chr3	2384070	2384795
chr3	5288541	5289823
chr3	8899750	8901052
chr3	12521093	12521961
chr3	14312506	14313056
chr3	15222661	15223538
chr3	16498510	16500664
chr3	18666642	18670160
chr3	18725784	18726502
chr3	23179983	23180653
chr3	24619571	24620265
chr3	26736206	26742237
chr3	28420009	28424313
chr3	39260071	39261038
chr3	43230265	43231092
chr3	53710020	53710996
chr3	54634719	54635956
chr3	56677216	56678128
chr3	61477632	61478411
chr3	62030792	62032059
chr3	70156914	70157900
chr3	71862079	71863130
chr3	73282588	73289652
chr3	74315347	74316690
chr3	78246226	78246823
chr3	79551438	79552710
chr3	91831792	91832877
chr3	96503408	96510216
chr3	97487492	97489102
chr3	97620710	97624666
chr3	99417879	99443985
chr3	103232281	103232982
chr3	103798110	103798965
chr3	107152307	107163233
chr3	116439642	116440997
chr3	125220805	125223604
chr3	127090398	127091904
chr3	127821968	127823193
chr3	128138517	128139060
chr3	129077524	129079956
chr3	131302603	131304203
chr3	138962182	138964105
chr3	151576122	151585431
chr3	160589689	160591245
chr3	160633330	160638059
chr3	160948013	160950664
chr3	165891710	165894143
chr3	168686925	168690546
chr3	169991331	169992401
chr3	171835970	171836890
chr3	173936769	173937498
chr3	176054974	176055572
chr3	180074294	180077025
chr3	181608653	181609844
chr3	184173710	184175174
chr3	187178324	187179201
chr3	187878344	187880983
chr3	189313291	189315073
chr3	192095175	192096254
chr3	194429124	194430950
chr3	197450471	197458812
chr3	198809800	198810607
chr3	199044899	199052029
chr3	202632021	202693748
chr3	203972475	203982788
chr4	6109558	6111092
chr4	8761202	8761939
chr4	9204830	9205907
chr4	9909563	9914318
chr4	11152036	11154636
chr4	18921733	18923542
chr4	28133537	28136621
chr4	29267985	29270108
chr4	44922453	44924202
chr4	45409476	45449288
chr4	55581102	55583052
chr4	56665250	56667858
chr4	57301458	57302016
chr4	58652322	58654519
chr4	77760700	77762488
chr4	80157638	80158859
chr4	80176162	80178671
chr4	91280338	91281031
chr4	92367732	92370854
chr4	95348018	95349108
chr4	100304373	100328886
chr4	100732123	100733057
chr4	103407359	103408636
chr4	103472452	103473238
chr4	103534436	103535060
chr4	103536583	103537109
chr4	116169948	116170759
chr4	120476227	120477479
chr4	121095305	121107224
chr4	124223419	124224633
chr4	127131546	127137449
chr4	136616640	136617465
chr4	141543939	141544829
chr4	141581345	141582456
chr4	145514030	145518504
chr4	151402636	151403495
chr4	159803716	159805956
chr4	163361076	163362737
chr4	164394028	164395120
chr5	11061180	11064754
chr5	11556159	11559865
chr5	15742415	15743002
chr5	17576618	17577838
chr5	29037440	29039013
chr5	38529725	38530268
chr5	47129504	47131497
chr5	48871302	48874237
chr5	51890676	51891628
chr5	55389375	55391198
chr5	55773840	55774443
chr5	59502877	59503860
chr5	62595230	62596895
chr5	68578153	68579147
chr5	72192352	72196186
chr5	74137811	74138982
chr5	82506750	82509252
chr5	85371096	85372177
chr5	86113120	86113720
chr5	90555770	90558023
chr5	92179229	92179853
chr5	99392091	99393886
chr5	102066545	102068082
chr5	102896231	102898171
chr5	121440981	121445036
chr5	124470003	124470973
chr5	124686686	124687937
chr5	124749914	124750464
chr5	126796876	126797560
chr5	134120649	134131199
chr5	135070404	135070989
chr5	140850101	140850812
chr5	142002986	142006614
chr6	4832169	4833139
chr6	8034390	8035104
chr6	9522668	9523589
chr6	10892638	10893607
chr6	13484563	13485823
chr6	13759477	13760329
chr6	14900753	14901707
chr6	16428797	16433222
chr6	20219368	20219995
chr6	24443429	24444042
chr6	24660335	24660907
chr6	28113323	28114059
chr6	28189874	28190447
chr6	28220625	28228784
chr6	45685740	45687193
chr6	47799262	47800081
chr6	50549172	50551176
chr6	53651191	53652433
chr6	56610027	56614277
chr6	60845618	60846653
chr6	62743313	62745719
chr6	66316247	66317661
chr6	74810246	74811045
chr6	80194907	80198402
chr6	83679781	83682142
chr6	84617872	84621088
chr6	87329933	87336108
chr6	87742788	87743756
chr6	89995301	89996130
chr6	90300779	90301569
chr6	92356276	92357274
chr6	93069399	93074626
chr6	95628065	95630427
chr6	96552273	96553840
chr6	99723660	99727010
chr6	105037544	105045645
chr6	105120880	105121702
chr6	114385242	114386607
chr6	114747434	114751011
chr6	114754303	114756138
chr6	116600150	116601108
chr6	121493666	121502847
chr6	125470584	125471173
chr6	127741206	127742963
chr6	129463791	129464634
chr6	132295017	132295925
chr6	135464598	135466665
chr6	136495553	136496126
chr6	142222034	142223508
chr6	143928988	143934710
chr6	150428497	150441262
chr6	151272489	151274337
chr6	154132387	154138056
chr6	161668065	161669989
chr7	8990409	8992205
chr7	9497837	9498341
chr7	11610360	11611809
chr7	11837599	11838307
chr7	12381029	12382516
chr7	16192201	16197220
chr7	16981969	16982517
chr7	19554501	19555860
chr7	19606132	19607801
chr7	24678717	24680702
chr7	24902226	24904499
chr7	24959685	24960364
chr7	25033478	25053104
chr7	31617825	31618945
chr7	32665724	32671934
chr7	36816545	36819718
chr7	39623618	39631695
chr7	39738259	39739432
chr7	40071642	40076236
chr7	41430447	41431462
chr7	41815185	41817250
chr7	49861226	49863643
chr7	50640766	50641434
chr7	52176801	52178812
chr7	52187876	52189879
chr7	54135176	54135772
chr7	69150138	69151991
chr7	72399231	72399920
chr7	82469613	82470354
chr7	82506118	82509072
chr7	82515153	82516228
chr7	82825644	82826430
chr7	83158245	83159843
chr8	6730586	6731965
chr8	8686443	8690305
chr8	9368279	9370630
chr8	9752349	9753377
chr8	10651779	10652704
chr8	11527344	11529592
chr8	11594515	11595534
chr8	13062156	13064344
chr8	13577958	13579907
chr8	17637341	17638770
chr8	23393316	23393835
chr8	25019186	25020107
chr8	35795288	35795870
chr8	54633576	54634681
chr8	57161027	57162239
chr8	57204456	57205976
chr8	65871693	65872751
chr8	77282635	77285720
chr8	77410171	77411098
chr8	78074667	78086347
chr8	78684261	78685059
chr8	80675795	80677451
chr8	83265343	83265994
chr8	99118167	99119789
chr8	99499163	99503001
chr8	103744425	103749742
chr8	104974420	104984175
chr8	109435331	109437506
chr8	109714135	109717189
chr8	112196687	112197536
chr8	113742083	113744260
chr8	117589520	117590674
chr8	123022796	123024384
chr8	125423013	125423554
chr8	127595258	127596026
chr8	127767889	127768399
chr8	127810158	127811053
chr8	127928475	127934264
chr8	127937603	127939957
chr9	3608497	3612195
chr9	4034891	4036597
chr9	5638960	5639656
chr9	11077667	11079611
chr9	13185943	13186698
chr9	15223064	15237853
chr9	16006598	16007204
chr9	24057415	24059341
chr9	26057325	26058047
chr9	28866846	28868790
chr9	32960272	32971812
chr9	50664403	50664956
chr9	54891407	54894369
chr9	55977571	55978597
chr9	57110078	57111560
chr9	58216748	58217277
chr9	63629862	63630482
chr9	67124916	67127444
chr9	73982377	73983057
chr9	81813001	81814632
chr9	82263000	82264975
chr9	85492922	85494838
chr9	85804320	85804933
chr9	88726956	88729164
chr10	4027079	4027967
chr10	6584546	6585067
chr10	12775492	12777789
chr10	23250306	23251266
chr10	29518873	29520782
chr10	29845854	29846734
chr10	34081900	34083406
chr10	35433003	35433651
chr10	36253423	36255641
chr10	40990161	40990817
chr10	49443998	49444647
chr10	51509134	51511037
chr10	58407334	58408750
chr10	79307644	79310228
chr10	82075205	82076409
chr10	82858220	82858730
chr10	87544935	87555656
chr10	88300505	88301136
chr10	90314758	90316935
chr10	91477994	91479050
chr10	95526888	95528230
chr10	103196416	103197286
chr11	6370251	6371680
chr11	22621619	22622763
chr11	23901590	23903098
chr11	57570399	57571468
chr11	68759855	68760359
chr12	4900173	4901043
chr12	13483140	13483770
chr12	16563856	16572211
chr12	27585974	27590237
chr12	32240374	32242232
chr12	42399616	42402832
chr12	42404652	42413920
chr12	43533038	43534678
chr12	44223413	44224050
chr12	44227163	44228447
chr12	46680022	46682129
chr12	49409450	49413033
chr12	53354981	53356155
chr12	71948783	71949975
chr12	72042817	72057438
chr12	73220744	73221933
chr12	74411156	74414400
chr12	75146519	75148219
chr13	6359528	6360053
chr13	7289335	7293726
chr13	9854769	9857793
chr13	14002271	14003902
chr13	15365313	15366920
chr13	20871371	20872284
chr13	21714963	21716932
chr13	24619829	24620382
chr13	35442126	35442985
chr13	47775090	47775960
chr13	47825132	47826970
chr13	51475269	51476021
chr13	53156113	53157772
chr13	53310510	53311522
chr13	64632646	64633386
chr13	83503443	83546117
chr13	83562534	83564950
chr13	83595433	83598626
chr13	84696155	84696853
chr13	86088459	86089057
chr13	86119848	86127407
chr13	86492228	86507664
chr13	88022628	88026114
chr13	88405588	88406214
chr13	88410135	88458824
chr13	90068302	90068878
chr13	90213112	90215547
chr13	92238099	92263209
chr13	93133319	93133878
chr13	96147446	96148258
chr13	102198373	102199804
chr13	103020223	103038621
chr14	4343173	4343818
chr14	10530559	10531520
chr14	10535692	10536538
chr14	16752305	16753366
chr14	17462302	17464636
chr14	18228562	18294460
chr14	18370757	18464779
chr14	18543735	18544521
chr14	19200776	19203163
chr14	25253952	25255498
chr14	25555701	25558007
chr14	26835963	26839347
chr14	30778791	30780069
chr14	35273474	35336190
chr14	37270361	37272714
chr14	37458128	37458808
chr14	42269250	42271468
chr14	56066649	56069677
chr14	63359260	63360419
chr15	3662612	3676965
chr15	6315903	6321577
chr15	7666959	7667638
chr15	9585279	9586767
chr15	11018516	11019047
chr15	12866208	12867142
chr15	18771362	18772402
chr15	28614220	28616135
chr15	36384864	36386585
chr15	45367617	45372367
chr15	47064167	47064952
chr15	47835662	47836435
chr15	49265094	49265987
chr15	49879936	49880541
chr15	54656971	54657934
chr15	59880072	59885951
chr15	74079216	74080511
chr15	74486921	74488396
chr15	83346670	83347208
chr16	8218566	8219659
chr16	13126338	13127639
chr16	15351271	15352082
chr16	19969115	19969755
chr16	24867992	24873556
chr16	31615833	31617176
chr16	36796888	36797948
chr16	37799880	37801133
chr16	44342423	44343213
chr17	7782696	7783686
chr17	8030062	8030577
chr17	16394099	16394940
chr17	18591878	18592492
chr17	19499592	19501384
chr17	19503674	19505337
chr17	19591678	19592314
chr17	21128389	21132136
chr17	23766829	23767933
chr17	29399511	29401784
chr17	29817107	29817893
chr17	36022402	36024412
chr17	46916240	46917345
chr17	55713957	55714643
chr17	60306656	60308104
chr18	9816124	9817271
chr18	10213594	10214866
chr18	11482112	11484202
chr18	26197429	26209614
chr18	26246018	26250254
chr18	26282924	26315255
chr18	26296009	26311254
chr18	26312286	26315255
chr18	26376318	26410777
chr18	26381181	26389154
chr18	26390317	26390915
chr18	26393069	26394810
chr18	26396557	26401602
chr18	26403086	26405036
chr18	26406540	26410777
chr18	35704084	35707512
chr18	36333774	36335585
chr18	37924436	37925498
chr18	38220237	38221426
chr18	39382416	39384758
chr18	39537604	39538730
chr18	45454704	45455682
chr18	45598745	45600023
chr18	56468561	56470072
chr18	56819482	56821893
chr18	69831673	69835669
chr19	5145373	5146705
chr19	6079338	6080256
chr19	7283678	7284932
chr19	19377576	19383344
chr19	22455548	22457765
chr19	30287230	30288979
chr19	34487273	34488394
chr19	62688624	62689517
chr19	65897596	65901451
chr19	65959406	65961761
chr20	6796669	6797491
chr20	8653059	8654717
chr20	16442510	16443412
chr20	21926936	21927624
chr20	35057636	35069781
chr20	44852236	44852986
chr20	45855415	45856592
chr20	52799388	52799890
chr20	52899280	52900720
chr20	54764233	54944002
chr20	59263847	59267572
chr20	60422862	60423559
chr20	61353152	61354001
chr20	62726305	62727366
chr20	69631208	69634804
chr20	69862844	69863796
chr20	73419315	73423121
chr20	73470023	73470702
chr21	444798	448425
chr21	456982	458861
chr21	1671230	1674974
chr21	10305743	10306359
chr21	13330415	13332355
chr21	15308770	15309650
chr21	25505026	25505645
chr21	25509170	25510362
chr21	31989820	31990729
chr21	32416235	32417202
chr21	33347705	33351329
chr21	33812739	33813386
chr21	36646663	36649316
chr21	36803665	36807691
chr21	37048343	37050000
chr21	47276484	47277791
chr21	49609431	49610469
chr21	55237347	55238222
chr21	58889986	58892874
chr21	59234708	59237476
chr21	62410183	62411277
chr21	62415267	62415769
chr22	5801558	5802145
chr22	10865620	10873306
chr22	12442370	12443236
chr22	13164216	13165048
chr22	13964860	13970485
chr22	21363897	21366108
chr22	24075622	24076802
chr22	25219219	25220460
chr22	27807080	27809365
chr22	29872428	29873427
chr22	36275260	36279570
chr22	41902276	41903574
chr22	42690020	42695846
chr22	43322245	43322926
chr22	44485845	44488051
chr22	44664877	44666660
chr22	45336638	45351213
chr22	50265606	50266968
chr22	51108335	51109150
chr22	54144476	54145111
chr23	11167937	11168953
chr23	13855058	13855869
chr23	14839874	14841439
chr23	19554065	19562843
chr23	29613673	29614478
chr23	30471931	30473395
chr23	35726086	35731755
chr23	38121487	38122006
chr23	44549510	44550247
chr23	45831080	45833291
chr23	47179090	47179615
chr24	8516418	8517264
chr24	9586007	9586986
chr24	14672844	14674511
chr24	17771411	17775404
chr24	21865264	21869166
chr24	22405197	22406036
chr24	25707182	25708597
chr25	3925371	3927563
chr25	10326518	10327027
chr25	14013742	14016553
chr25	19611541	19612273
chr25	20498804	20499320
chr25	27019355	27022299
chr25	41763663	41765002
chr26	7671902	7672790
chr26	7906325	7907154
chr26	17493487	17494297
chr26	21227833	21228506
chr26	21898434	21900181
chr26	23467176	23468320
chr26	26938459	26939901
chr26	27426182	27429356
chr26	29168039	29169513
chr26	32883352	32884244
chr26	32897999	32906339
chr26	35167937	35168523
chr26	37124545	37393671
chr26	43820970	43822028
chr26	59028117	59029158
chr27	3922056	3924405
chr27	4728136	4730758
chr27	4737891	4747565
chr27	7767156	7785480
chr27	14664947	14668367
chr27	18000169	18000718
chr27	20409454	20410004
chr27	20505991	20506950
chr27	24280581	24281580
chr27	24340710	24341341
chr27	28893049	28893556
chr27	43188689	43189645
