# Supplementary material for: Evolutionary consequences of genomic deletions and insertions in the woolly mammoth genome
Source: iScience. 2022 Aug 1;25(8):104826. doi: 10.1016/j.isci.2022.104826 (PMC9382235; doi:10.1016/j.isci.2022.104826)
Supplement: Table S3. General statistics on the identified indels fixed in all woolly mammoth genomes and absent in all other elephant genomes, related to figure 1 [file mmc4.xlsx]

## Sheet: Sheet1
Indel effect	Number of indels
intergenic_variant	72633
upstream_gene_variant	1948
intron_variant	6683
downstream_gene_variant	2171
non_coding_transcript_exon_variant	1
frameshift_variant	28
inframe_deletion	10
stop_lost	1
stop_gained	3
inframe_insertion	2
start_lost	1
Deletions > 500bp
Chromosome	Intergenic (bp)	Within intron (bp)	Within exon (bp)
chr1	201725	6176	0
chr2	347600	6928	934
chr3	239452	2121	0
chr4	135164	3980	783
chr5	61438	1939	95
chr6	122644	8439	0
chr7	81338	1835	747
chr8	80922	5508	48
chr9	55778	3245	26
chr10	37546	0	0
chr11	5150	504	0
chr12	60831	0	0
chr13	195466	984	589
chr14	249174	209	225
chr15	46291	0	0
chr16	13855	0	0
chr17	20210	0	0
chr18	148610	0	0
chr19	21462	0	0
chr20	211513	3140	565
chr21	37512	1940	0
chr22	56368	635	0
chr23	24100	0	0
chr24	13641	0	0
chr25	11043	0	0
chr26	293224	0	0
chr27	30705	10835	0
Indels < 15bp
chr1	39409	2572	42
chr2	40529	3270	89
chr3	36450	1986	21
chr4	32275	2350	41
chr5	28424	1942	32
chr6	28295	1595	12
chr7	14767	1017	26
chr8	24030	1356	31
chr9	18702	1825	26
chr10	18399	1454	9
chr11	12393	2005	18
chr12	16928	1633	16
chr13	20514	1248	11
chr14	13058	813	14
chr15	16183	1021	13
chr16	7947	369	9
chr17	12038	1335	6
chr18	14082	2097	22
chr19	12298	995	28
chr20	12789	1264	6
chr21	12478	571	12
chr22	9704	624	5
chr23	9030	793	29
chr24	3269	200	2
chr25	10011	890	2
chr26	13442	864	7
chr27	7413	389	7
Deletions per basepair
Intergenic	0.000717488
Intron	0.000371324
Exon	7.25509e-05
