# Supplementary material for: Evolutionary consequences of genomic deletions and insertions in the woolly mammoth genome
Source: iScience. 2022 Aug 1;25(8):104826. doi: 10.1016/j.isci.2022.104826 (PMC9382235; doi:10.1016/j.isci.2022.104826)
Supplement: Table S4. A list of genes for which (part of) an exon is deleted in all woolly mammoth genomes, related to figure 1 and 3 [file mmc5.xlsx]

## Sheet: Sheet1
Ensemble gene-id	Number of deleted exon bases	Gene name	Orthologue gene name
ENSLAFG00000031417	498	x	x
ENSLAFG00000029630	478	olfactory receptor 7E24-	x
ENSLAFG00000031480	473	x	x
ENSLAFG00000026361	407	x	IGHV3-20
ENSLAFG00000004347	391	x	Olfr694
ENSLAFG00000031959	304	x	Ighv2-9
ENSLAFG00000030401	225	x	Igkv7-33
ENSLAFG00000028385	165	x	OR56B2P
ENSLAFG00000012027	157	x	Akr1cl
ENSLAFG00000017676	119	CD44	x
ENSLAFG00000027547	95	x	OLFR4
ENSLAFG00000013831	72	DROSHA	x
ENSLAFG00000029739	65	x	x
ENSLAFG00000029739	61	x	x
ENSLAFG00000027467	49	x	s100t
ENSLAFG00000030766	48	x	Trbv13
ENSLAFG00000000361	29	x	PLA2G2A
ENSLAFG00000009949	26	x	x
ENSLAFG00000029716	10	Olfactory receptor 12	x
ENSLAFG00000009404	0	ELAC2	x
ENSLAFG00000014904	0	x	CLUL1
ENSLAFG00000002752	0	x	x
ENSLAFG00000004790	0	ZBTB20	x
ENSLAFG00000026707	0	x	sult3st1
ENSLAFG00000009613	0	EPM2A	x
ENSLAFG00000014165	0	NEIL3	x
ENSLAFG00000011720	0	CD34	x
ENSLAFG00000012863	0	DISP1	x
ENSLAFG00000005827	0	DBR1	x
ENSLAFG00000005183	0	PTGFR	x
ENSLAFG00000021412	0	MAU2	x
ENSLAFG00000010548	0	CEP120	x
ENSLAFG00000015582	0	RAB18	x
ENSLAFG00000027242	0	x	Akr1c6
ENSLAFG00000009831	0	WDSUB1	x
ENSLAFG00000013559	0	FAM114A1	x
ENSLAFG00000011831	0	x	Olfr693
ENSLAFG00000027849	0	BMT2	x
ENSLAFG00000005746	0	ASZ1	x
ENSLAFG00000001154	0	CASC4	x
