# Supplementary material for: Evolutionary consequences of genomic deletions and insertions in the woolly mammoth genome
Source: iScience. 2022 Aug 1;25(8):104826. doi: 10.1016/j.isci.2022.104826 (PMC9382235; doi:10.1016/j.isci.2022.104826)
Supplement: Table S5. A list of genes containing protein coding changing indels fixed in all woolly mammoth genomes. Related to figure 2 [file mmc6.xlsx]

## Sheet: Sheet1
Ensemble gene-id	Gene name	Orthologue gene name
ENSLAFG00000026291	B3GAT2	x
ENSLAFG00000014336	SLC22A4	x
ENSLAFG00000003870	WWC1	x
ENSLAFG00000015898	ETNK1	x
ENSLAFG00000017862	RDH16	x
ENSLAFG00000029772	ASIC4	x
ENSLAFG00000014380	BAZ2B	x
ENSLAFG00000030947	DEDD2	x
ENSLAFG00000016211	FLT3LG	x
ENSLAFG00000029230	NLRP12	x
ENSLAFG00000009128	FHOD3	x
ENSLAFG00000026202	IMPA2	x
ENSLAFG00000001942	EVX1	x
ENSLAFG00000007515	FAM126A	x
ENSLAFG00000005106	CIZ1	x
ENSLAFG00000011204	ARHGEF28	x
ENSLAFG00000004817	VXN	x
ENSLAFG00000011559	ARFGEF1	x
ENSLAFG00000010205	ZFAT	x
ENSLAFG00000016595	SEC31B	x
ENSLAFG00000002058	CSTF2T	x
ENSLAFG00000015871	MYL3	x
ENSLAFG00000011667	ANO5	x
ENSLAFG00000000429	DENND2B	x
ENSLAFG00000014727	NSD3	x
ENSLAFG00000009623	DGKH	x
ENSLAFG00000000702	KCNRG	x
ENSLAFG00000002050	HSPG2	x
ENSLAFG00000022604	PKN1	x
ENSLAFG00000030402	CHRD	x
ENSLAFG00000031461	TP63	x
ENSLAFG00000015278	ILDR1	x
ENSLAFG00000027648	ARGFX	x
ENSLAFG00000020626	C17orf67	x
ENSLAFG00000000339	CDK5RAP3	x
ENSLAFG00000006819	OSBPL7	x
ENSLAFG00000001088	DENND4B	x
ENSLAFG00000016367	GPR83	x
ENSLAFG00000005797	ARPP21	x
ENSLAFG00000003254	FRYL	x
ENSLAFG00000030014	KIFC3	x
ENSLAFG00000007540	CES2	x
ENSLAFG00000032105	GALK1	x
ENSLAFG00000005211	RPUSD4	x
ENSLAFG00000021757	ANTKMT	x
ENSLAFG00000002036	FOXF1	x
ENSLAFG00000025747	ANKK1	x
ENSLAFG00000026429	PGAM2	x
ENSLAFG00000012990	MYEF2	x
ENSLAFG00000013954	ZC3HAV1	x
ENSLAFG00000008170	x	RWDD1
ENSLAFG00000027799	x	PPP2CB
ENSLAFG00000029073	x	TUBA4B
ENSLAFG00000031855	x	STK11
ENSLAFG00000016250	x	TTN
ENSLAFG00000006969	x	SIGLEC10
ENSLAFG00000031678	x	SIGLEC14
ENSLAFG00000027513	x	RPL12
ENSLAFG00000011855	x	NDUFA4
ENSLAFG00000016896	x	PRSS42P
ENSLAFG00000028486	x	Pzp
ENSLAFG00000032592	x	PEBP1
ENSLAFG00000028516	x	MAN1B1
ENSLAFG00000027237	x	x
ENSLAFG00000006909	x	si:dkey-37o8.1
ENSLAFG00000028304	x	x
ENSLAFG00000017772	x	rpl32
ENSLAFG00000026930	x	IGLC7
