# Supplementary material for: Evolutionary consequences of genomic deletions and insertions in the woolly mammoth genome
Source: iScience. 2022 Aug 1;25(8):104826. doi: 10.1016/j.isci.2022.104826 (PMC9382235; doi:10.1016/j.isci.2022.104826)
Supplement: Table S6. Gene-ontology terms for the genes for which (part of) an exon is deleted in all woolly mammoth genomes, related to figure 2 [file mmc7.xlsx]

## Sheet: Sheet1
Gene ontology terms for genes containing coding sequence altering large deletions
Input	MGI Gene/Marker ID	Symbol	Name	Feature Type	MP ID	Term
ELAC2	MGI:1890496	Elac2	elaC ribonuclease Z 2	protein coding gene	MP:0011100	preweaning lethality, complete penetrance
ZBTB20	MGI:1929213	Zbtb20	zinc finger and BTB domain containing 20	protein coding gene	MP:0000189	hypoglycemia
ZBTB20	MGI:1929213	Zbtb20	zinc finger and BTB domain containing 20	protein coding gene	MP:0000808	abnormal hippocampus development
ZBTB20	MGI:1929213	Zbtb20	zinc finger and BTB domain containing 20	protein coding gene	MP:0000812	abnormal dentate gyrus morphology
ZBTB20	MGI:1929213	Zbtb20	zinc finger and BTB domain containing 20	protein coding gene	MP:0000815	abnormal Ammon gyrus morphology
ZBTB20	MGI:1929213	Zbtb20	zinc finger and BTB domain containing 20	protein coding gene	MP:0001258	decreased body length
ZBTB20	MGI:1929213	Zbtb20	zinc finger and BTB domain containing 20	protein coding gene	MP:0001262	decreased body weight
ZBTB20	MGI:1929213	Zbtb20	zinc finger and BTB domain containing 20	protein coding gene	MP:0001265	decreased body size
ZBTB20	MGI:1929213	Zbtb20	zinc finger and BTB domain containing 20	protein coding gene	MP:0001399	hyperactivity
ZBTB20	MGI:1929213	Zbtb20	zinc finger and BTB domain containing 20	protein coding gene	MP:0001511	disheveled coat
ZBTB20	MGI:1929213	Zbtb20	zinc finger and BTB domain containing 20	protein coding gene	MP:0001732	postnatal growth retardation
ZBTB20	MGI:1929213	Zbtb20	zinc finger and BTB domain containing 20	protein coding gene	MP:0002083	premature death
ZBTB20	MGI:1929213	Zbtb20	zinc finger and BTB domain containing 20	protein coding gene	MP:0002575	increased circulating ketone body level
ZBTB20	MGI:1929213	Zbtb20	zinc finger and BTB domain containing 20	protein coding gene	MP:0002712	increased circulating glucagon level
ZBTB20	MGI:1929213	Zbtb20	zinc finger and BTB domain containing 20	protein coding gene	MP:0002727	decreased circulating insulin level
ZBTB20	MGI:1929213	Zbtb20	zinc finger and BTB domain containing 20	protein coding gene	MP:0002891	increased insulin sensitivity
ZBTB20	MGI:1929213	Zbtb20	zinc finger and BTB domain containing 20	protein coding gene	MP:0002968	increased circulating alkaline phosphatase level
ZBTB20	MGI:1929213	Zbtb20	zinc finger and BTB domain containing 20	protein coding gene	MP:0005292	improved glucose tolerance
ZBTB20	MGI:1929213	Zbtb20	zinc finger and BTB domain containing 20	protein coding gene	MP:0005343	increased circulating aspartate transaminase level
ZBTB20	MGI:1929213	Zbtb20	zinc finger and BTB domain containing 20	protein coding gene	MP:0005344	increased circulating bilirubin level
ZBTB20	MGI:1929213	Zbtb20	zinc finger and BTB domain containing 20	protein coding gene	MP:0005438	abnormal glycogen homeostasis
ZBTB20	MGI:1929213	Zbtb20	zinc finger and BTB domain containing 20	protein coding gene	MP:0005565	increased blood urea nitrogen level
ZBTB20	MGI:1929213	Zbtb20	zinc finger and BTB domain containing 20	protein coding gene	MP:0005627	increased circulating potassium level
ZBTB20	MGI:1929213	Zbtb20	zinc finger and BTB domain containing 20	protein coding gene	MP:0005668	decreased circulating leptin level
ZBTB20	MGI:1929213	Zbtb20	zinc finger and BTB domain containing 20	protein coding gene	MP:0006203	eye hemorrhage
ZBTB20	MGI:1929213	Zbtb20	zinc finger and BTB domain containing 20	protein coding gene	MP:0008263	abnormal hippocampus CA1 region morphology
ZBTB20	MGI:1929213	Zbtb20	zinc finger and BTB domain containing 20	protein coding gene	MP:0008283	small hippocampus
ZBTB20	MGI:1929213	Zbtb20	zinc finger and BTB domain containing 20	protein coding gene	MP:0008287	abnormal subiculum morphology
ZBTB20	MGI:1929213	Zbtb20	zinc finger and BTB domain containing 20	protein coding gene	MP:0009642	abnormal blood homeostasis
ZBTB20	MGI:1929213	Zbtb20	zinc finger and BTB domain containing 20	protein coding gene	MP:0010398	decreased liver glycogen level
ZBTB20	MGI:1929213	Zbtb20	zinc finger and BTB domain containing 20	protein coding gene	MP:0011084	lethality at weaning, incomplete penetrance
ZBTB20	MGI:1929213	Zbtb20	zinc finger and BTB domain containing 20	protein coding gene	MP:0011090	perinatal lethality, incomplete penetrance
ZBTB20	MGI:1929213	Zbtb20	zinc finger and BTB domain containing 20	protein coding gene	MP:0012460	decreased dentate gyrus size
EPM2A	MGI:1341085	Epm2a	epilepsy, progressive myoclonic epilepsy, type 2 gene alpha	protein coding gene	MP:0000189	hypoglycemia
EPM2A	MGI:1341085	Epm2a	epilepsy, progressive myoclonic epilepsy, type 2 gene alpha	protein coding gene	MP:0000243	myoclonus
EPM2A	MGI:1341085	Epm2a	epilepsy, progressive myoclonic epilepsy, type 2 gene alpha	protein coding gene	MP:0000266	abnormal heart morphology
EPM2A	MGI:1341085	Epm2a	epilepsy, progressive myoclonic epilepsy, type 2 gene alpha	protein coding gene	MP:0000747	muscle weakness
EPM2A	MGI:1341085	Epm2a	epilepsy, progressive myoclonic epilepsy, type 2 gene alpha	protein coding gene	MP:0000811	hippocampal neuron degeneration
EPM2A	MGI:1341085	Epm2a	epilepsy, progressive myoclonic epilepsy, type 2 gene alpha	protein coding gene	MP:0000876	Purkinje cell degeneration
EPM2A	MGI:1341085	Epm2a	epilepsy, progressive myoclonic epilepsy, type 2 gene alpha	protein coding gene	MP:0001260	increased body weight
EPM2A	MGI:1341085	Epm2a	epilepsy, progressive myoclonic epilepsy, type 2 gene alpha	protein coding gene	MP:0001393	ataxia
EPM2A	MGI:1341085	Epm2a	epilepsy, progressive myoclonic epilepsy, type 2 gene alpha	protein coding gene	MP:0001405	impaired coordination
EPM2A	MGI:1341085	Epm2a	epilepsy, progressive myoclonic epilepsy, type 2 gene alpha	protein coding gene	MP:0001433	polyphagia
EPM2A	MGI:1341085	Epm2a	epilepsy, progressive myoclonic epilepsy, type 2 gene alpha	protein coding gene	MP:0001488	increased startle reflex
EPM2A	MGI:1341085	Epm2a	epilepsy, progressive myoclonic epilepsy, type 2 gene alpha	protein coding gene	MP:0001525	impaired balance
EPM2A	MGI:1341085	Epm2a	epilepsy, progressive myoclonic epilepsy, type 2 gene alpha	protein coding gene	MP:0001552	increased circulating triglyceride level
EPM2A	MGI:1341085	Epm2a	epilepsy, progressive myoclonic epilepsy, type 2 gene alpha	protein coding gene	MP:0001554	increased circulating free fatty acids level
EPM2A	MGI:1341085	Epm2a	epilepsy, progressive myoclonic epilepsy, type 2 gene alpha	protein coding gene	MP:0002024	increased T cell derived lymphoma incidence
EPM2A	MGI:1341085	Epm2a	epilepsy, progressive myoclonic epilepsy, type 2 gene alpha	protein coding gene	MP:0002083	premature death
EPM2A	MGI:1341085	Epm2a	epilepsy, progressive myoclonic epilepsy, type 2 gene alpha	protein coding gene	MP:0002575	increased circulating ketone body level
EPM2A	MGI:1341085	Epm2a	epilepsy, progressive myoclonic epilepsy, type 2 gene alpha	protein coding gene	MP:0002628	hepatic steatosis
EPM2A	MGI:1341085	Epm2a	epilepsy, progressive myoclonic epilepsy, type 2 gene alpha	protein coding gene	MP:0002799	abnormal passive avoidance behavior
EPM2A	MGI:1341085	Epm2a	epilepsy, progressive myoclonic epilepsy, type 2 gene alpha	protein coding gene	MP:0002891	increased insulin sensitivity
EPM2A	MGI:1341085	Epm2a	epilepsy, progressive myoclonic epilepsy, type 2 gene alpha	protein coding gene	MP:0003203	increased neuron apoptosis
EPM2A	MGI:1341085	Epm2a	epilepsy, progressive myoclonic epilepsy, type 2 gene alpha	protein coding gene	MP:0004889	increased energy expenditure
EPM2A	MGI:1341085	Epm2a	epilepsy, progressive myoclonic epilepsy, type 2 gene alpha	protein coding gene	MP:0004994	abnormal brain wave pattern
EPM2A	MGI:1341085	Epm2a	epilepsy, progressive myoclonic epilepsy, type 2 gene alpha	protein coding gene	MP:0005178	increased circulating cholesterol level
EPM2A	MGI:1341085	Epm2a	epilepsy, progressive myoclonic epilepsy, type 2 gene alpha	protein coding gene	MP:0005289	increased oxygen consumption
EPM2A	MGI:1341085	Epm2a	epilepsy, progressive myoclonic epilepsy, type 2 gene alpha	protein coding gene	MP:0005292	improved glucose tolerance
EPM2A	MGI:1341085	Epm2a	epilepsy, progressive myoclonic epilepsy, type 2 gene alpha	protein coding gene	MP:0005319	abnormal enzyme/coenzyme level
EPM2A	MGI:1341085	Epm2a	epilepsy, progressive myoclonic epilepsy, type 2 gene alpha	protein coding gene	MP:0005405	axon degeneration
EPM2A	MGI:1341085	Epm2a	epilepsy, progressive myoclonic epilepsy, type 2 gene alpha	protein coding gene	MP:0008078	increased CD8-positive, alpha-beta T cell number
EPM2A	MGI:1341085	Epm2a	epilepsy, progressive myoclonic epilepsy, type 2 gene alpha	protein coding gene	MP:0008877	abnormal DNA methylation
EPM2A	MGI:1341085	Epm2a	epilepsy, progressive myoclonic epilepsy, type 2 gene alpha	protein coding gene	MP:0009355	increased liver triglyceride level
EPM2A	MGI:1341085	Epm2a	epilepsy, progressive myoclonic epilepsy, type 2 gene alpha	protein coding gene	MP:0010027	increased liver cholesterol level
EPM2A	MGI:1341085	Epm2a	epilepsy, progressive myoclonic epilepsy, type 2 gene alpha	protein coding gene	MP:0010053	decreased grip strength
EPM2A	MGI:1341085	Epm2a	epilepsy, progressive myoclonic epilepsy, type 2 gene alpha	protein coding gene	MP:0010378	increased respiratory quotient
EPM2A	MGI:1341085	Epm2a	epilepsy, progressive myoclonic epilepsy, type 2 gene alpha	protein coding gene	MP:0011941	increased fluid intake
EPM2A	MGI:1341085	Epm2a	epilepsy, progressive myoclonic epilepsy, type 2 gene alpha	protein coding gene	MP:0014063	Lafora bodies
EPM2A	MGI:1341085	Epm2a	epilepsy, progressive myoclonic epilepsy, type 2 gene alpha	protein coding gene	MP:0014071	increased cardiac muscle glycogen level
EPM2A	MGI:1341085	Epm2a	epilepsy, progressive myoclonic epilepsy, type 2 gene alpha	protein coding gene	MP:0014142	increased body fat mass
EPM2A	MGI:1341085	Epm2a	epilepsy, progressive myoclonic epilepsy, type 2 gene alpha	protein coding gene	MP:0030018	increased cardiac cell glucose uptake
EPM2A	MGI:2145264	Nhlrc1	NHL repeat containing 1	protein coding gene	MP:0000243	myoclonus
EPM2A	MGI:2145264	Nhlrc1	NHL repeat containing 1	protein coding gene	MP:0000811	hippocampal neuron degeneration
EPM2A	MGI:2145264	Nhlrc1	NHL repeat containing 1	protein coding gene	MP:0000950	abnormal seizure response to pharmacological agent
EPM2A	MGI:2145264	Nhlrc1	NHL repeat containing 1	protein coding gene	MP:0001364	decreased anxiety-related response
EPM2A	MGI:2145264	Nhlrc1	NHL repeat containing 1	protein coding gene	MP:0001399	hyperactivity
EPM2A	MGI:2145264	Nhlrc1	NHL repeat containing 1	protein coding gene	MP:0001458	abnormal object recognition memory
EPM2A	MGI:2145264	Nhlrc1	NHL repeat containing 1	protein coding gene	MP:0001513	limb grasping
EPM2A	MGI:2145264	Nhlrc1	NHL repeat containing 1	protein coding gene	MP:0001650	abnormal seizure response to electrical stimulation
EPM2A	MGI:2145264	Nhlrc1	NHL repeat containing 1	protein coding gene	MP:0002066	abnormal motor capabilities/coordination/movement
EPM2A	MGI:2145264	Nhlrc1	NHL repeat containing 1	protein coding gene	MP:0002152	abnormal brain morphology
EPM2A	MGI:2145264	Nhlrc1	NHL repeat containing 1	protein coding gene	MP:0002182	abnormal astrocyte morphology
EPM2A	MGI:2145264	Nhlrc1	NHL repeat containing 1	protein coding gene	MP:0002183	gliosis
EPM2A	MGI:2145264	Nhlrc1	NHL repeat containing 1	protein coding gene	MP:0002715	decreased glycogen catabolism rate
EPM2A	MGI:2145264	Nhlrc1	NHL repeat containing 1	protein coding gene	MP:0002882	abnormal neuron morphology
EPM2A	MGI:2145264	Nhlrc1	NHL repeat containing 1	protein coding gene	MP:0002906	increased susceptibility to pharmacologically induced seizures
EPM2A	MGI:2145264	Nhlrc1	NHL repeat containing 1	protein coding gene	MP:0002912	abnormal excitatory postsynaptic potential
EPM2A	MGI:2145264	Nhlrc1	NHL repeat containing 1	protein coding gene	MP:0003008	enhanced long term potentiation
EPM2A	MGI:2145264	Nhlrc1	NHL repeat containing 1	protein coding gene	MP:0003224	neuron degeneration
EPM2A	MGI:2145264	Nhlrc1	NHL repeat containing 1	protein coding gene	MP:0003634	abnormal glial cell morphology
EPM2A	MGI:2145264	Nhlrc1	NHL repeat containing 1	protein coding gene	MP:0004101	abnormal brain interneuron morphology
EPM2A	MGI:2145264	Nhlrc1	NHL repeat containing 1	protein coding gene	MP:0005440	increased glycogen level
EPM2A	MGI:2145264	Nhlrc1	NHL repeat containing 1	protein coding gene	MP:0008260	abnormal autophagy
EPM2A	MGI:2145264	Nhlrc1	NHL repeat containing 1	protein coding gene	MP:0008840	abnormal spike wave discharge
EPM2A	MGI:2145264	Nhlrc1	NHL repeat containing 1	protein coding gene	MP:0008842	lipofuscinosis
EPM2A	MGI:2145264	Nhlrc1	NHL repeat containing 1	protein coding gene	MP:0010400	increased liver glycogen level
EPM2A	MGI:2145264	Nhlrc1	NHL repeat containing 1	protein coding gene	MP:0010401	increased skeletal muscle glycogen level
EPM2A	MGI:2145264	Nhlrc1	NHL repeat containing 1	protein coding gene	MP:0014063	Lafora bodies
EPM2A	MGI:2145264	Nhlrc1	NHL repeat containing 1	protein coding gene	MP:0014071	increased cardiac muscle glycogen level
EPM2A	MGI:2145264	Nhlrc1	NHL repeat containing 1	protein coding gene	MP:0014074	increased brain glycogen level
EPM2A	MGI:2145264	Nhlrc1	NHL repeat containing 1	protein coding gene	MP:0030940	impaired autophagy
NEIL3	MGI:2384588	Neil3	nei like 3 (E. coli)	protein coding gene	MP:0002169	no abnormal phenotype detected
NEIL3	MGI:2384588	Neil3	nei like 3 (E. coli)	protein coding gene	MP:0004948	abnormal neuronal precursor proliferation
NEIL3	MGI:2384588	Neil3	nei like 3 (E. coli)	protein coding gene	MP:0004981	decreased neuronal precursor cell number
NEIL3	MGI:2384588	Neil3	nei like 3 (E. coli)	protein coding gene	MP:0006060	increased cerebral infarct size
NEIL3	MGI:2384588	Neil3	nei like 3 (E. coli)	protein coding gene	MP:0008058	abnormal DNA repair
NEIL3	MGI:2384588	Neil3	nei like 3 (E. coli)	protein coding gene	MP:0009937	abnormal neuron differentiation
NEIL3	MGI:2384588	Neil3	nei like 3 (E. coli)	protein coding gene	MP:0020449	decreased microglial cell activation
CD34	MGI:88329	Cd34	CD34 antigen	protein coding gene	MP:0000352	decreased cell proliferation
CD34	MGI:88329	Cd34	CD34 antigen	protein coding gene	MP:0000377	abnormal hair follicle morphology
CD34	MGI:88329	Cd34	CD34 antigen	protein coding gene	MP:0001216	abnormal epidermal layer morphology
CD34	MGI:88329	Cd34	CD34 antigen	protein coding gene	MP:0001231	abnormal epidermis stratum basale morphology
CD34	MGI:88329	Cd34	CD34 antigen	protein coding gene	MP:0002051	increased skin papilloma incidence
CD34	MGI:88329	Cd34	CD34 antigen	protein coding gene	MP:0002123	abnormal definitive hematopoiesis
CD34	MGI:88329	Cd34	CD34 antigen	protein coding gene	MP:0004502	decreased incidence of tumors by chemical induction
CD34	MGI:88329	Cd34	CD34 antigen	protein coding gene	MP:0005012	decreased eosinophil cell number
CD34	MGI:88329	Cd34	CD34 antigen	protein coding gene	MP:0006410	abnormal common myeloid progenitor cell morphology
CD34	MGI:88329	Cd34	CD34 antigen	protein coding gene	MP:0008874	decreased physiological sensitivity to xenobiotic
CD34	MGI:88329	Cd34	CD34 antigen	protein coding gene	MP:0008973	decreased erythroid progenitor cell number
CD34	MGI:88329	Cd34	CD34 antigen	protein coding gene	MP:0009339	decreased splenocyte number
CD34	MGI:95498	Fcgr1	Fc receptor, IgG, high affinity I	protein coding gene	MP:0001798	impaired macrophage phagocytosis
CD34	MGI:95498	Fcgr1	Fc receptor, IgG, high affinity I	protein coding gene	MP:0001876	decreased inflammatory response
CD34	MGI:95498	Fcgr1	Fc receptor, IgG, high affinity I	protein coding gene	MP:0002412	increased susceptibility to bacterial infection
CD34	MGI:95498	Fcgr1	Fc receptor, IgG, high affinity I	protein coding gene	MP:0002421	abnormal cell-mediated immunity
CD34	MGI:95498	Fcgr1	Fc receptor, IgG, high affinity I	protein coding gene	MP:0002451	abnormal macrophage physiology
CD34	MGI:95498	Fcgr1	Fc receptor, IgG, high affinity I	protein coding gene	MP:0002454	abnormal macrophage antigen presentation
CD34	MGI:95498	Fcgr1	Fc receptor, IgG, high affinity I	protein coding gene	MP:0002455	abnormal dendritic cell antigen presentation
CD34	MGI:95498	Fcgr1	Fc receptor, IgG, high affinity I	protein coding gene	MP:0002493	increased IgG level
CD34	MGI:95498	Fcgr1	Fc receptor, IgG, high affinity I	protein coding gene	MP:0002531	abnormal type I hypersensitivity reaction
CD34	MGI:95498	Fcgr1	Fc receptor, IgG, high affinity I	protein coding gene	MP:0003436	decreased susceptibility to induced arthritis
CD34	MGI:95498	Fcgr1	Fc receptor, IgG, high affinity I	protein coding gene	MP:0004828	decreased susceptibility to autoimmune hemolytic anemia
CD34	MGI:95498	Fcgr1	Fc receptor, IgG, high affinity I	protein coding gene	MP:0008115	abnormal dendritic cell differentiation
DISP1	MGI:1916147	Disp1	dispatched RND transporter family member 1	protein coding gene	MP:0000074	abnormal neurocranium morphology
DISP1	MGI:1916147	Disp1	dispatched RND transporter family member 1	protein coding gene	MP:0000090	absent premaxilla
DISP1	MGI:1916147	Disp1	dispatched RND transporter family member 1	protein coding gene	MP:0000106	abnormal basisphenoid bone morphology
DISP1	MGI:1916147	Disp1	dispatched RND transporter family member 1	protein coding gene	MP:0000107	abnormal frontal bone morphology
DISP1	MGI:1916147	Disp1	dispatched RND transporter family member 1	protein coding gene	MP:0000109	abnormal parietal bone morphology
DISP1	MGI:1916147	Disp1	dispatched RND transporter family member 1	protein coding gene	MP:0000259	abnormal vascular development
DISP1	MGI:1916147	Disp1	dispatched RND transporter family member 1	protein coding gene	MP:0000267	abnormal heart development
DISP1	MGI:1916147	Disp1	dispatched RND transporter family member 1	protein coding gene	MP:0000269	abnormal heart looping
DISP1	MGI:1916147	Disp1	dispatched RND transporter family member 1	protein coding gene	MP:0000292	distended pericardium
DISP1	MGI:1916147	Disp1	dispatched RND transporter family member 1	protein coding gene	MP:0000432	abnormal head morphology
DISP1	MGI:1916147	Disp1	dispatched RND transporter family member 1	protein coding gene	MP:0000550	abnormal forelimb morphology
DISP1	MGI:1916147	Disp1	dispatched RND transporter family member 1	protein coding gene	MP:0000565	oligodactyly
DISP1	MGI:1916147	Disp1	dispatched RND transporter family member 1	protein coding gene	MP:0000783	abnormal forebrain morphology
DISP1	MGI:1916147	Disp1	dispatched RND transporter family member 1	protein coding gene	MP:0000913	abnormal brain development
DISP1	MGI:1916147	Disp1	dispatched RND transporter family member 1	protein coding gene	MP:0000926	absent floor plate
DISP1	MGI:1916147	Disp1	dispatched RND transporter family member 1	protein coding gene	MP:0000955	abnormal spinal cord morphology
DISP1	MGI:1916147	Disp1	dispatched RND transporter family member 1	protein coding gene	MP:0001688	abnormal somite development
DISP1	MGI:1916147	Disp1	dispatched RND transporter family member 1	protein coding gene	MP:0001698	decreased embryo size
DISP1	MGI:1916147	Disp1	dispatched RND transporter family member 1	protein coding gene	MP:0001700	abnormal embryo turning
DISP1	MGI:1916147	Disp1	dispatched RND transporter family member 1	protein coding gene	MP:0001701	incomplete embryo turning
DISP1	MGI:1916147	Disp1	dispatched RND transporter family member 1	protein coding gene	MP:0001706	abnormal left-right axis patterning
DISP1	MGI:1916147	Disp1	dispatched RND transporter family member 1	protein coding gene	MP:0001787	pericardial edema
DISP1	MGI:1916147	Disp1	dispatched RND transporter family member 1	protein coding gene	MP:0001954	respiratory distress
DISP1	MGI:1916147	Disp1	dispatched RND transporter family member 1	protein coding gene	MP:0002058	neonatal lethality
DISP1	MGI:1916147	Disp1	dispatched RND transporter family member 1	protein coding gene	MP:0002109	abnormal limb morphology
DISP1	MGI:1916147	Disp1	dispatched RND transporter family member 1	protein coding gene	MP:0002116	abnormal craniofacial bone morphology
DISP1	MGI:1916147	Disp1	dispatched RND transporter family member 1	protein coding gene	MP:0002151	abnormal neural tube morphology
DISP1	MGI:1916147	Disp1	dispatched RND transporter family member 1	protein coding gene	MP:0002169	no abnormal phenotype detected
DISP1	MGI:1916147	Disp1	dispatched RND transporter family member 1	protein coding gene	MP:0002243	abnormal vomeronasal organ morphology
DISP1	MGI:1916147	Disp1	dispatched RND transporter family member 1	protein coding gene	MP:0002251	abnormal nasopharynx morphology
DISP1	MGI:1916147	Disp1	dispatched RND transporter family member 1	protein coding gene	MP:0002659	pituitary gland hypoplasia
DISP1	MGI:1916147	Disp1	dispatched RND transporter family member 1	protein coding gene	MP:0002948	abnormal neuron specification
DISP1	MGI:1916147	Disp1	dispatched RND transporter family member 1	protein coding gene	MP:0003425	abnormal optic vesicle formation
DISP1	MGI:1916147	Disp1	dispatched RND transporter family member 1	protein coding gene	MP:0003743	abnormal facial morphology
DISP1	MGI:1916147	Disp1	dispatched RND transporter family member 1	protein coding gene	MP:0004190	abnormal direction of embryo turning
DISP1	MGI:1916147	Disp1	dispatched RND transporter family member 1	protein coding gene	MP:0004206	abnormal dermomyotome development
DISP1	MGI:1916147	Disp1	dispatched RND transporter family member 1	protein coding gene	MP:0004251	failure of heart looping
DISP1	MGI:1916147	Disp1	dispatched RND transporter family member 1	protein coding gene	MP:0004419	absent parietal bone
DISP1	MGI:1916147	Disp1	dispatched RND transporter family member 1	protein coding gene	MP:0004440	absent occipital bone
DISP1	MGI:1916147	Disp1	dispatched RND transporter family member 1	protein coding gene	MP:0004790	absent upper incisors
DISP1	MGI:1916147	Disp1	dispatched RND transporter family member 1	protein coding gene	MP:0004837	abnormal neural fold formation
DISP1	MGI:1916147	Disp1	dispatched RND transporter family member 1	protein coding gene	MP:0005157	holoprosencephaly
DISP1	MGI:1916147	Disp1	dispatched RND transporter family member 1	protein coding gene	MP:0005163	cyclopia
DISP1	MGI:1916147	Disp1	dispatched RND transporter family member 1	protein coding gene	MP:0005224	abnormal left-right axis symmetry of the somites
DISP1	MGI:1916147	Disp1	dispatched RND transporter family member 1	protein coding gene	MP:0005269	abnormal occipital bone morphology
DISP1	MGI:1916147	Disp1	dispatched RND transporter family member 1	protein coding gene	MP:0005274	abnormal viscerocranium morphology
DISP1	MGI:1916147	Disp1	dispatched RND transporter family member 1	protein coding gene	MP:0005315	absent pituitary gland
DISP1	MGI:1916147	Disp1	dispatched RND transporter family member 1	protein coding gene	MP:0005657	abnormal neural plate morphology
DISP1	MGI:1916147	Disp1	dispatched RND transporter family member 1	protein coding gene	MP:0006029	abnormal sclerotome morphology
DISP1	MGI:1916147	Disp1	dispatched RND transporter family member 1	protein coding gene	MP:0006197	ocular hypotelorism
DISP1	MGI:1916147	Disp1	dispatched RND transporter family member 1	protein coding gene	MP:0006306	abnormal nasal pit morphology
DISP1	MGI:1916147	Disp1	dispatched RND transporter family member 1	protein coding gene	MP:0006337	abnormal first pharyngeal arch morphology
DISP1	MGI:1916147	Disp1	dispatched RND transporter family member 1	protein coding gene	MP:0008385	absent basisphenoid bone
DISP1	MGI:1916147	Disp1	dispatched RND transporter family member 1	protein coding gene	MP:0009937	abnormal neuron differentiation
DISP1	MGI:1916147	Disp1	dispatched RND transporter family member 1	protein coding gene	MP:0010335	fused first pharyngeal arch
DISP1	MGI:1916147	Disp1	dispatched RND transporter family member 1	protein coding gene	MP:0011087	neonatal lethality, complete penetrance
DISP1	MGI:1916147	Disp1	dispatched RND transporter family member 1	protein coding gene	MP:0011092	embryonic lethality, complete penetrance
DISP1	MGI:1916147	Disp1	dispatched RND transporter family member 1	protein coding gene	MP:0011098	embryonic lethality during organogenesis, complete penetrance
DISP1	MGI:1916147	Disp1	dispatched RND transporter family member 1	protein coding gene	MP:0011495	abnormal head shape
DISP1	MGI:1916147	Disp1	dispatched RND transporter family member 1	protein coding gene	MP:0012258	philtrum hypoplasia
DISP1	MGI:1916147	Disp1	dispatched RND transporter family member 1	protein coding gene	MP:0013595	absent vomeronasal organ
DISP1	MGI:1916147	Disp1	dispatched RND transporter family member 1	protein coding gene	MP:0014106	delayed chondrocyte differentiation
DISP1	MGI:1916147	Disp1	dispatched RND transporter family member 1	protein coding gene	MP:0030314	absent primary palate
DBR1	MGI:1931520	Dbr1	debranching RNA lariats 1	protein coding gene	MP:0001303	abnormal lens morphology
DBR1	MGI:1931520	Dbr1	debranching RNA lariats 1	protein coding gene	MP:0004816	abnormal class switch recombination
DBR1	MGI:1931520	Dbr1	debranching RNA lariats 1	protein coding gene	MP:0011091	prenatal lethality, complete penetrance
DBR1	MGI:1931520	Dbr1	debranching RNA lariats 1	protein coding gene	MP:0011096	embryonic lethality between implantation and somite formation, complete penetrance
DBR1	MGI:1931520	Dbr1	debranching RNA lariats 1	protein coding gene	MP:0011100	preweaning lethality, complete penetrance
DBR1	MGI:1931520	Dbr1	debranching RNA lariats 1	protein coding gene	MP:0011436	decreased urine magnesium level
DBR1	MGI:1931520	Dbr1	debranching RNA lariats 1	protein coding gene	MP:0013292	embryonic lethality prior to organogenesis
PTGFR	MGI:97796	Ptgfr	prostaglandin F receptor	protein coding gene	MP:0001919	abnormal reproductive system physiology
PTGFR	MGI:97796	Ptgfr	prostaglandin F receptor	protein coding gene	MP:0002783	abnormal ovarian secretion
PTGFR	MGI:97796	Ptgfr	prostaglandin F receptor	protein coding gene	MP:0012010	parturition failure
MAU2	MGI:1921799	Mau2	MAU2 sister chromatid cohesion factor	protein coding gene	MP:0000024	lowered ear position
MAU2	MGI:1921799	Mau2	MAU2 sister chromatid cohesion factor	protein coding gene	MP:0000088	short mandible
MAU2	MGI:1921799	Mau2	MAU2 sister chromatid cohesion factor	protein coding gene	MP:0000438	abnormal cranium morphology
MAU2	MGI:1921799	Mau2	MAU2 sister chromatid cohesion factor	protein coding gene	MP:0000454	abnormal jaw morphology
MAU2	MGI:1921799	Mau2	MAU2 sister chromatid cohesion factor	protein coding gene	MP:0001258	decreased body length
MAU2	MGI:1921799	Mau2	MAU2 sister chromatid cohesion factor	protein coding gene	MP:0001302	eyelids open at birth
MAU2	MGI:1921799	Mau2	MAU2 sister chromatid cohesion factor	protein coding gene	MP:0001303	abnormal lens morphology
MAU2	MGI:1921799	Mau2	MAU2 sister chromatid cohesion factor	protein coding gene	MP:0001304	cataract
MAU2	MGI:1921799	Mau2	MAU2 sister chromatid cohesion factor	protein coding gene	MP:0003036	vertebral transformation
MAU2	MGI:1921799	Mau2	MAU2 sister chromatid cohesion factor	protein coding gene	MP:0003935	abnormal craniofacial development
MAU2	MGI:1921799	Mau2	MAU2 sister chromatid cohesion factor	protein coding gene	MP:0004592	small mandible
MAU2	MGI:1921799	Mau2	MAU2 sister chromatid cohesion factor	protein coding gene	MP:0006358	absent pinna reflex
MAU2	MGI:1921799	Mau2	MAU2 sister chromatid cohesion factor	protein coding gene	MP:0006411	upturned snout
MAU2	MGI:1921799	Mau2	MAU2 sister chromatid cohesion factor	protein coding gene	MP:0011098	embryonic lethality during organogenesis, complete penetrance
MAU2	MGI:1921799	Mau2	MAU2 sister chromatid cohesion factor	protein coding gene	MP:0011100	preweaning lethality, complete penetrance
MAU2	MGI:1921799	Mau2	MAU2 sister chromatid cohesion factor	protein coding gene	MP:0011262	abnormal pharyngeal arch mesenchyme morphology
MAU2	MGI:1921799	Mau2	MAU2 sister chromatid cohesion factor	protein coding gene	MP:0012523	abnormal upper lip morphology
MAU2	MGI:1921799	Mau2	MAU2 sister chromatid cohesion factor	protein coding gene	MP:0012760	decreased cranial neural crest cell proliferation
MAU2	MGI:1921799	Mau2	MAU2 sister chromatid cohesion factor	protein coding gene	MP:0030065	face hypoplasia
CEP120	MGI:2147298	Cep120	centrosomal protein 120	protein coding gene	MP:0000358	abnormal cell morphology
CEP120	MGI:2147298	Cep120	centrosomal protein 120	protein coding gene	MP:0000788	abnormal cerebral cortex morphology
CEP120	MGI:2147298	Cep120	centrosomal protein 120	protein coding gene	MP:0000820	abnormal choroid plexus morphology
CEP120	MGI:2147298	Cep120	centrosomal protein 120	protein coding gene	MP:0000851	cerebellum hypoplasia
CEP120	MGI:2147298	Cep120	centrosomal protein 120	protein coding gene	MP:0000852	small cerebellum
CEP120	MGI:2147298	Cep120	centrosomal protein 120	protein coding gene	MP:0000853	absent cerebellar foliation
CEP120	MGI:2147298	Cep120	centrosomal protein 120	protein coding gene	MP:0000854	abnormal cerebellum development
CEP120	MGI:2147298	Cep120	centrosomal protein 120	protein coding gene	MP:0000873	thin external granule cell layer
CEP120	MGI:2147298	Cep120	centrosomal protein 120	protein coding gene	MP:0001516	abnormal motor coordination/balance
CEP120	MGI:2147298	Cep120	centrosomal protein 120	protein coding gene	MP:0001730	embryonic growth arrest
CEP120	MGI:2147298	Cep120	centrosomal protein 120	protein coding gene	MP:0001732	postnatal growth retardation
CEP120	MGI:2147298	Cep120	centrosomal protein 120	protein coding gene	MP:0001891	hydrocephaly
CEP120	MGI:2147298	Cep120	centrosomal protein 120	protein coding gene	MP:0002084	abnormal developmental patterning
CEP120	MGI:2147298	Cep120	centrosomal protein 120	protein coding gene	MP:0004252	abnormal direction of heart looping
CEP120	MGI:2147298	Cep120	centrosomal protein 120	protein coding gene	MP:0011057	absent brain ependyma motile cilia
CEP120	MGI:2147298	Cep120	centrosomal protein 120	protein coding gene	MP:0011098	embryonic lethality during organogenesis, complete penetrance
CEP120	MGI:2147298	Cep120	centrosomal protein 120	protein coding gene	MP:0012676	dilated brain ventricles
CEP120	MGI:2147298	Cep120	centrosomal protein 120	protein coding gene	MP:0013551	decreased cerebellar granule cell precursor proliferation
DROSHA	MGI:1261425	Drosha	drosha, ribonuclease type III	protein coding gene	MP:0000218	increased leukocyte cell number
DROSHA	MGI:1261425	Drosha	drosha, ribonuclease type III	protein coding gene	MP:0000322	increased granulocyte number
DROSHA	MGI:1261425	Drosha	drosha, ribonuclease type III	protein coding gene	MP:0000367	abnormal coat/ hair morphology
DROSHA	MGI:1261425	Drosha	drosha, ribonuclease type III	protein coding gene	MP:0000377	abnormal hair follicle morphology
DROSHA	MGI:1261425	Drosha	drosha, ribonuclease type III	protein coding gene	MP:0000380	small hair follicles
DROSHA	MGI:1261425	Drosha	drosha, ribonuclease type III	protein coding gene	MP:0000410	waved hair
DROSHA	MGI:1261425	Drosha	drosha, ribonuclease type III	protein coding gene	MP:0000414	alopecia
DROSHA	MGI:1261425	Drosha	drosha, ribonuclease type III	protein coding gene	MP:0000691	enlarged spleen
DROSHA	MGI:1261425	Drosha	drosha, ribonuclease type III	protein coding gene	MP:0000702	enlarged lymph nodes
DROSHA	MGI:1261425	Drosha	drosha, ribonuclease type III	protein coding gene	MP:0000715	decreased thymocyte number
DROSHA	MGI:1261425	Drosha	drosha, ribonuclease type III	protein coding gene	MP:0001192	scaly skin
DROSHA	MGI:1261425	Drosha	drosha, ribonuclease type III	protein coding gene	MP:0001222	epidermal hyperplasia
DROSHA	MGI:1261425	Drosha	drosha, ribonuclease type III	protein coding gene	MP:0001265	decreased body size
DROSHA	MGI:1261425	Drosha	drosha, ribonuclease type III	protein coding gene	MP:0001790	abnormal immune system physiology
DROSHA	MGI:1261425	Drosha	drosha, ribonuclease type III	protein coding gene	MP:0001828	abnormal T cell activation
DROSHA	MGI:1261425	Drosha	drosha, ribonuclease type III	protein coding gene	MP:0001829	increased activated T cell number
DROSHA	MGI:1261425	Drosha	drosha, ribonuclease type III	protein coding gene	MP:0001858	intestinal inflammation
DROSHA	MGI:1261425	Drosha	drosha, ribonuclease type III	protein coding gene	MP:0001860	liver inflammation
DROSHA	MGI:1261425	Drosha	drosha, ribonuclease type III	protein coding gene	MP:0001861	lung inflammation
DROSHA	MGI:1261425	Drosha	drosha, ribonuclease type III	protein coding gene	MP:0001863	blood vessel inflammation
DROSHA	MGI:1261425	Drosha	drosha, ribonuclease type III	protein coding gene	MP:0002073	abnormal hair growth
DROSHA	MGI:1261425	Drosha	drosha, ribonuclease type III	protein coding gene	MP:0002083	premature death
DROSHA	MGI:1261425	Drosha	drosha, ribonuclease type III	protein coding gene	MP:0002169	no abnormal phenotype detected
DROSHA	MGI:1261425	Drosha	drosha, ribonuclease type III	protein coding gene	MP:0003413	hair follicle degeneration
DROSHA	MGI:1261425	Drosha	drosha, ribonuclease type III	protein coding gene	MP:0003809	abnormal hair shaft morphology
DROSHA	MGI:1261425	Drosha	drosha, ribonuclease type III	protein coding gene	MP:0003853	dry skin
DROSHA	MGI:1261425	Drosha	drosha, ribonuclease type III	protein coding gene	MP:0003875	abnormal hair follicle regression
DROSHA	MGI:1261425	Drosha	drosha, ribonuclease type III	protein coding gene	MP:0004819	decreased skeletal muscle mass
DROSHA	MGI:1261425	Drosha	drosha, ribonuclease type III	protein coding gene	MP:0004941	abnormal regulatory T cell morphology
DROSHA	MGI:1261425	Drosha	drosha, ribonuclease type III	protein coding gene	MP:0004974	decreased regulatory T cell number
DROSHA	MGI:1261425	Drosha	drosha, ribonuclease type III	protein coding gene	MP:0005016	decreased lymphocyte cell number
DROSHA	MGI:1261425	Drosha	drosha, ribonuclease type III	protein coding gene	MP:0005092	decreased double-positive T cell number
DROSHA	MGI:1261425	Drosha	drosha, ribonuclease type III	protein coding gene	MP:0005150	cachexia
DROSHA	MGI:1261425	Drosha	drosha, ribonuclease type III	protein coding gene	MP:0005501	abnormal skin physiology
DROSHA	MGI:1261425	Drosha	drosha, ribonuclease type III	protein coding gene	MP:0006042	increased apoptosis
DROSHA	MGI:1261425	Drosha	drosha, ribonuclease type III	protein coding gene	MP:0008078	increased CD8-positive, alpha-beta T cell number
DROSHA	MGI:1261425	Drosha	drosha, ribonuclease type III	protein coding gene	MP:0008079	decreased CD8-positive, alpha-beta T cell number
DROSHA	MGI:1261425	Drosha	drosha, ribonuclease type III	protein coding gene	MP:0008346	increased gamma-delta T cell number
DROSHA	MGI:1261425	Drosha	drosha, ribonuclease type III	protein coding gene	MP:0008559	abnormal interferon-gamma secretion
DROSHA	MGI:1261425	Drosha	drosha, ribonuclease type III	protein coding gene	MP:0008698	abnormal interleukin-4 secretion
DROSHA	MGI:1261425	Drosha	drosha, ribonuclease type III	protein coding gene	MP:0008859	abnormal hair cycle catagen phase
DROSHA	MGI:1261425	Drosha	drosha, ribonuclease type III	protein coding gene	MP:0009759	abnormal hair follicle bulge morphology
DROSHA	MGI:1261425	Drosha	drosha, ribonuclease type III	protein coding gene	MP:0010685	abnormal hair follicle inner root sheath morphology
DROSHA	MGI:1261425	Drosha	drosha, ribonuclease type III	protein coding gene	MP:0011092	embryonic lethality, complete penetrance
DROSHA	MGI:1261425	Drosha	drosha, ribonuclease type III	protein coding gene	MP:0014143	decreased body fat mass
RAB18	MGI:102790	Rab18	RAB18, member RAS oncogene family	protein coding gene	MP:0000746	weakness
RAB18	MGI:102790	Rab18	RAB18, member RAS oncogene family	protein coding gene	MP:0000780	abnormal corpus callosum morphology
RAB18	MGI:102790	Rab18	RAB18, member RAS oncogene family	protein coding gene	MP:0001053	abnormal neuromuscular synapse morphology
RAB18	MGI:102790	Rab18	RAB18, member RAS oncogene family	protein coding gene	MP:0001147	small testis
RAB18	MGI:102790	Rab18	RAB18, member RAS oncogene family	protein coding gene	MP:0001262	decreased body weight
RAB18	MGI:102790	Rab18	RAB18, member RAS oncogene family	protein coding gene	MP:0001286	abnormal eye development
RAB18	MGI:102790	Rab18	RAB18, member RAS oncogene family	protein coding gene	MP:0001297	microphthalmia
RAB18	MGI:102790	Rab18	RAB18, member RAS oncogene family	protein coding gene	MP:0001317	abnormal pupil morphology
RAB18	MGI:102790	Rab18	RAB18, member RAS oncogene family	protein coding gene	MP:0001393	ataxia
RAB18	MGI:102790	Rab18	RAB18, member RAS oncogene family	protein coding gene	MP:0001405	impaired coordination
RAB18	MGI:102790	Rab18	RAB18, member RAS oncogene family	protein coding gene	MP:0001406	abnormal gait
RAB18	MGI:102790	Rab18	RAB18, member RAS oncogene family	protein coding gene	MP:0001513	limb grasping
RAB18	MGI:102790	Rab18	RAB18, member RAS oncogene family	protein coding gene	MP:0001973	increased thermal nociceptive threshold
RAB18	MGI:102790	Rab18	RAB18, member RAS oncogene family	protein coding gene	MP:0002638	abnormal pupillary reflex
RAB18	MGI:102790	Rab18	RAB18, member RAS oncogene family	protein coding gene	MP:0002651	abnormal sciatic nerve morphology
RAB18	MGI:102790	Rab18	RAB18, member RAS oncogene family	protein coding gene	MP:0003632	abnormal nervous system morphology
RAB18	MGI:102790	Rab18	RAB18, member RAS oncogene family	protein coding gene	MP:0003994	abnormal dorsal spinal root morphology
RAB18	MGI:102790	Rab18	RAB18, member RAS oncogene family	protein coding gene	MP:0005405	axon degeneration
RAB18	MGI:102790	Rab18	RAB18, member RAS oncogene family	protein coding gene	MP:0005498	hyporesponsive to tactile stimuli
RAB18	MGI:102790	Rab18	RAB18, member RAS oncogene family	protein coding gene	MP:0006219	optic nerve degeneration
RAB18	MGI:102790	Rab18	RAB18, member RAS oncogene family	protein coding gene	MP:0009121	increased white fat cell lipid droplet size
RAB18	MGI:102790	Rab18	RAB18, member RAS oncogene family	protein coding gene	MP:0010254	nuclear cataract
RAB18	MGI:102790	Rab18	RAB18, member RAS oncogene family	protein coding gene	MP:0011090	perinatal lethality, incomplete penetrance
RAB18	MGI:102790	Rab18	RAB18, member RAS oncogene family	protein coding gene	MP:0020378	abnormal cell cytoskeleton morphology
WDSUB1	MGI:1919387	Wdsub1	WD repeat, SAM and U-box domain containing 1	protein coding gene	MP:0001303	abnormal lens morphology
WDSUB1	MGI:1919387	Wdsub1	WD repeat, SAM and U-box domain containing 1	protein coding gene	MP:0001304	cataract
WDSUB1	MGI:1919387	Wdsub1	WD repeat, SAM and U-box domain containing 1	protein coding gene	MP:0001325	abnormal retina morphology
WDSUB1	MGI:1919387	Wdsub1	WD repeat, SAM and U-box domain containing 1	protein coding gene	MP:0001489	decreased startle reflex
WDSUB1	MGI:1919387	Wdsub1	WD repeat, SAM and U-box domain containing 1	protein coding gene	MP:0002699	abnormal vitreous body morphology
WDSUB1	MGI:1919387	Wdsub1	WD repeat, SAM and U-box domain containing 1	protein coding gene	MP:0010097	abnormal retinal blood vessel morphology
WDSUB1	MGI:1919387	Wdsub1	WD repeat, SAM and U-box domain containing 1	protein coding gene	MP:0011110	preweaning lethality, incomplete penetrance
FAM114A1	MGI:1915553	Fam114a1	family with sequence similarity 114, member A1	protein coding gene	MP:0010053	decreased grip strength
CD44	MGI:88338	Cd44	CD44 antigen	protein coding gene	MP:0000336	decreased mast cell number
CD44	MGI:88338	Cd44	CD44 antigen	protein coding gene	MP:0000343	abnormal response to cardiac infarction
CD44	MGI:88338	Cd44	CD44 antigen	protein coding gene	MP:0000358	abnormal cell morphology
CD44	MGI:88338	Cd44	CD44 antigen	protein coding gene	MP:0000362	decreased mast cell histamine storage
CD44	MGI:88338	Cd44	CD44 antigen	protein coding gene	MP:0000414	alopecia
CD44	MGI:88338	Cd44	CD44 antigen	protein coding gene	MP:0001120	abnormal uterus morphology
CD44	MGI:88338	Cd44	CD44 antigen	protein coding gene	MP:0001218	thin epidermis
CD44	MGI:88338	Cd44	CD44 antigen	protein coding gene	MP:0001547	abnormal lipid level
CD44	MGI:88338	Cd44	CD44 antigen	protein coding gene	MP:0001622	abnormal vasculogenesis
CD44	MGI:88338	Cd44	CD44 antigen	protein coding gene	MP:0001663	abnormal digestive system physiology
CD44	MGI:88338	Cd44	CD44 antigen	protein coding gene	MP:0001792	impaired wound healing
CD44	MGI:88338	Cd44	CD44 antigen	protein coding gene	MP:0001798	impaired macrophage phagocytosis
CD44	MGI:88338	Cd44	CD44 antigen	protein coding gene	MP:0001860	liver inflammation
CD44	MGI:88338	Cd44	CD44 antigen	protein coding gene	MP:0001861	lung inflammation
CD44	MGI:88338	Cd44	CD44 antigen	protein coding gene	MP:0002123	abnormal definitive hematopoiesis
CD44	MGI:88338	Cd44	CD44 antigen	protein coding gene	MP:0002169	no abnormal phenotype detected
CD44	MGI:88338	Cd44	CD44 antigen	protein coding gene	MP:0002432	abnormal CD4-positive, alpha beta T cell morphology
CD44	MGI:88338	Cd44	CD44 antigen	protein coding gene	MP:0002463	abnormal neutrophil physiology
CD44	MGI:88338	Cd44	CD44 antigen	protein coding gene	MP:0002764	short tibia
CD44	MGI:88338	Cd44	CD44 antigen	protein coding gene	MP:0002796	impaired skin barrier function
CD44	MGI:88338	Cd44	CD44 antigen	protein coding gene	MP:0002908	delayed wound healing
CD44	MGI:88338	Cd44	CD44 antigen	protein coding gene	MP:0003038	decreased myocardial infarct size
CD44	MGI:88338	Cd44	CD44 antigen	protein coding gene	MP:0003156	abnormal leukocyte migration
CD44	MGI:88338	Cd44	CD44 antigen	protein coding gene	MP:0003303	peritoneal inflammation
CD44	MGI:88338	Cd44	CD44 antigen	protein coding gene	MP:0003436	decreased susceptibility to induced arthritis
CD44	MGI:88338	Cd44	CD44 antigen	protein coding gene	MP:0003447	decreased tumor growth/size
CD44	MGI:88338	Cd44	CD44 antigen	protein coding gene	MP:0003628	abnormal leukocyte adhesion
CD44	MGI:88338	Cd44	CD44 antigen	protein coding gene	MP:0003710	abnormal physiological neovascularization
CD44	MGI:88338	Cd44	CD44 antigen	protein coding gene	MP:0003724	increased susceptibility to induced arthritis
CD44	MGI:88338	Cd44	CD44 antigen	protein coding gene	MP:0003858	enhanced coordination
CD44	MGI:88338	Cd44	CD44 antigen	protein coding gene	MP:0003983	decreased cholesterol level
CD44	MGI:88338	Cd44	CD44 antigen	protein coding gene	MP:0004003	abnormal vascular endothelial cell physiology
CD44	MGI:88338	Cd44	CD44 antigen	protein coding gene	MP:0004042	decreased susceptibility to kidney reperfusion injury
CD44	MGI:88338	Cd44	CD44 antigen	protein coding gene	MP:0004753	abnormal miniature excitatory postsynaptic currents
CD44	MGI:88338	Cd44	CD44 antigen	protein coding gene	MP:0004800	decreased susceptibility to experimental autoimmune encephalomyelitis
CD44	MGI:88338	Cd44	CD44 antigen	protein coding gene	MP:0004875	increased mean systemic arterial blood pressure
CD44	MGI:88338	Cd44	CD44 antigen	protein coding gene	MP:0005010	abnormal CD8-positive, alpha beta T cell morphology
CD44	MGI:88338	Cd44	CD44 antigen	protein coding gene	MP:0005025	abnormal response to infection
CD44	MGI:88338	Cd44	CD44 antigen	protein coding gene	MP:0005027	increased susceptibility to parasitic infection
CD44	MGI:88338	Cd44	CD44 antigen	protein coding gene	MP:0005070	impaired natural killer cell mediated cytotoxicity
CD44	MGI:88338	Cd44	CD44 antigen	protein coding gene	MP:0005087	decreased acute inflammation
CD44	MGI:88338	Cd44	CD44 antigen	protein coding gene	MP:0005088	increased acute inflammation
CD44	MGI:88338	Cd44	CD44 antigen	protein coding gene	MP:0005095	decreased T cell proliferation
CD44	MGI:88338	Cd44	CD44 antigen	protein coding gene	MP:0005463	abnormal CD4-positive, alpha-beta T cell physiology
CD44	MGI:88338	Cd44	CD44 antigen	protein coding gene	MP:0005465	abnormal T-helper 1 physiology
CD44	MGI:88338	Cd44	CD44 antigen	protein coding gene	MP:0005466	abnormal T-helper 2 physiology
CD44	MGI:88338	Cd44	CD44 antigen	protein coding gene	MP:0005546	choroidal neovascularization
CD44	MGI:88338	Cd44	CD44 antigen	protein coding gene	MP:0005554	decreased circulating creatinine level
CD44	MGI:88338	Cd44	CD44 antigen	protein coding gene	MP:0005566	decreased blood urea nitrogen level
CD44	MGI:88338	Cd44	CD44 antigen	protein coding gene	MP:0005595	abnormal vascular smooth muscle physiology
CD44	MGI:88338	Cd44	CD44 antigen	protein coding gene	MP:0005602	decreased angiogenesis
CD44	MGI:88338	Cd44	CD44 antigen	protein coding gene	MP:0005616	decreased susceptibility to type IV hypersensitivity reaction
CD44	MGI:88338	Cd44	CD44 antigen	protein coding gene	MP:0005621	abnormal cell physiology
CD44	MGI:88338	Cd44	CD44 antigen	protein coding gene	MP:0006055	abnormal vascular endothelial cell morphology
CD44	MGI:88338	Cd44	CD44 antigen	protein coding gene	MP:0006271	abnormal involution of the mammary gland
CD44	MGI:88338	Cd44	CD44 antigen	protein coding gene	MP:0008075	decreased CD4-positive, alpha beta T cell number
CD44	MGI:88338	Cd44	CD44 antigen	protein coding gene	MP:0008079	decreased CD8-positive, alpha-beta T cell number
CD44	MGI:88338	Cd44	CD44 antigen	protein coding gene	MP:0008162	increased diameter of tibia
CD44	MGI:88338	Cd44	CD44 antigen	protein coding gene	MP:0008396	abnormal osteoclast differentiation
CD44	MGI:88338	Cd44	CD44 antigen	protein coding gene	MP:0008553	increased circulating tumor necrosis factor level
CD44	MGI:88338	Cd44	CD44 antigen	protein coding gene	MP:0008554	decreased circulating tumor necrosis factor level
CD44	MGI:88338	Cd44	CD44 antigen	protein coding gene	MP:0008560	increased tumor necrosis factor secretion
CD44	MGI:88338	Cd44	CD44 antigen	protein coding gene	MP:0008568	abnormal interleukin secretion
CD44	MGI:88338	Cd44	CD44 antigen	protein coding gene	MP:0008577	increased circulating interferon-gamma level
CD44	MGI:88338	Cd44	CD44 antigen	protein coding gene	MP:0008599	increased circulating interleukin-2 level
CD44	MGI:88338	Cd44	CD44 antigen	protein coding gene	MP:0008657	increased interleukin-1 beta secretion
CD44	MGI:88338	Cd44	CD44 antigen	protein coding gene	MP:0008660	increased interleukin-10 secretion
CD44	MGI:88338	Cd44	CD44 antigen	protein coding gene	MP:0008705	increased interleukin-6 secretion
CD44	MGI:88338	Cd44	CD44 antigen	protein coding gene	MP:0008719	impaired neutrophil recruitment
CD44	MGI:88338	Cd44	CD44 antigen	protein coding gene	MP:0008722	abnormal chemokine secretion
CD44	MGI:88338	Cd44	CD44 antigen	protein coding gene	MP:0008838	decreased transforming growth factor beta level
CD44	MGI:88338	Cd44	CD44 antigen	protein coding gene	MP:0008944	decreased sensitivity to induced cell death
CD44	MGI:88338	Cd44	CD44 antigen	protein coding gene	MP:0009608	abnormal epidermal lamellar body morphology
CD44	MGI:88338	Cd44	CD44 antigen	protein coding gene	MP:0009763	increased sensitivity to induced morbidity/mortality
CD44	MGI:88338	Cd44	CD44 antigen	protein coding gene	MP:0010209	abnormal circulating chemokine level
CD44	MGI:88338	Cd44	CD44 antigen	protein coding gene	MP:0010210	abnormal circulating cytokine level
CD44	MGI:88338	Cd44	CD44 antigen	protein coding gene	MP:0010677	decreased activation-induced cell death of T cells
CD44	MGI:88338	Cd44	CD44 antigen	protein coding gene	MP:0010842	decreased central memory CD4-positive, alpha-beta T cell number
CD44	MGI:88338	Cd44	CD44 antigen	protein coding gene	MP:0010845	decreased effector memory CD4-positive, alpha-beta T cell number
CD44	MGI:88338	Cd44	CD44 antigen	protein coding gene	MP:0010848	decreased central memory CD8 positive, alpha-beta T cell number
CD44	MGI:88338	Cd44	CD44 antigen	protein coding gene	MP:0011630	increased mitochondrial size
CD44	MGI:88338	Cd44	CD44 antigen	protein coding gene	MP:0011635	abnormal mitochondrial crista morphology
CD44	MGI:88338	Cd44	CD44 antigen	protein coding gene	MP:0011704	decreased fibroblast proliferation
CD44	MGI:88338	Cd44	CD44 antigen	protein coding gene	MP:0012765	decreased alpha-beta T cell number
CD44	MGI:88338	Cd44	CD44 antigen	protein coding gene	MP:0020332	impaired leukocyte tethering or rolling
ASZ1	MGI:1921318	Asz1	ankyrin repeat, SAM and basic leucine zipper domain containing 1	protein coding gene	MP:0001155	arrest of spermatogenesis
ASZ1	MGI:1921318	Asz1	ankyrin repeat, SAM and basic leucine zipper domain containing 1	protein coding gene	MP:0001925	male infertility
ASZ1	MGI:1921318	Asz1	ankyrin repeat, SAM and basic leucine zipper domain containing 1	protein coding gene	MP:0004852	decreased testis weight
ASZ1	MGI:1921318	Asz1	ankyrin repeat, SAM and basic leucine zipper domain containing 1	protein coding gene	MP:0005169	abnormal male meiosis
ASZ1	MGI:1921318	Asz1	ankyrin repeat, SAM and basic leucine zipper domain containing 1	protein coding gene	MP:0006379	abnormal spermatocyte morphology
ASZ1	MGI:1921318	Asz1	ankyrin repeat, SAM and basic leucine zipper domain containing 1	protein coding gene	MP:0008866	chromosomal instability
ASZ1	MGI:1921318	Asz1	ankyrin repeat, SAM and basic leucine zipper domain containing 1	protein coding gene	MP:0008878	abnormal DNA methylation during gametogenesis
